# Supplementary material for: Assessing acceptance of augmented reality in nursing education
Source: PLoS One. 2022 Feb 17;17(2):e0263937. doi: 10.1371/journal.pone.0263937 (PMC8853491; doi:10.1371/journal.pone.0263937)
Supplement: S1 Data — (CSV) [file pone.0263937.s001.csv]

Age	Gender	Status	CellAndInternet	Class(under1-4-Grad5)	PE1	PE2	PE3	PE4	PE5	EE1	EE2	EE3	UB1	UB2	UB3	UB4	BI1	BI2	BI3	BI4	FC1	FC2	FC3	FC4	HM1	HM2	HM3	HM4	SI1	SI2	SI3	USF1	USF2	USF3	USF4	ANX1	ANX2	ANX3	PV1	PV2	PV3
19	1	1	2	3	3	4	3	2	3	2	2	2	2	1	2	2	2	2	2	1	4	3	5	4	3	2	2	2	3	4	2	3	3	3	3	4	3	4	2	3	2
19	1	1	2	1	3	2	3	3	2	2	2	1	2	1	2	2	2	1	1	1	1	1	2	4	2	2	2	2	1	3	1	3	3	3	2	3	3	2	2	2	3
20	2	1	2	3	1	1	1	1	1	1	1	3	3	1	1	2	2	2	1	5	4	3	4	4	1	2	1	2	4	1	1	1	1	1	1	1	3	1	1	1	1
20	2	1	2	3	1	1	1	1	1	1	1	3	3	1	1	2	2	2	1	5	4	3	4	4	1	2	1	2	4	1	1	1	1	1	1	1	3	1	1	1	1
20	1	1	2	2	4	4	3	3	3	5	5	5	2	2	2	2	3	3	2	2	4	4	4	3	3	3	3	2	3	5	4	2	2	3	3	3	4	3	3	2	4
20	1	1	1	1	2	2	2	2	2	2	3	3	3	2	2	2	2	1	2	2	2	2	2	2	5	3	3	3	2	4	3	2	3	2	2	3	2	2	2	2	2
22	1	1	1	1	4	3	2	4	3	3	2	2	2	3	3	1	2	1	3	2	2	2	2	3	3	3	3	2	2	2	2	2	2	3	3	4	3	4	3	3	2
22	2	1	2	5	4	4	4	4	1	2	3	4	3	2	2	2	2	3	2	2	1	1	1	1	4	2	2	2	4	3	4	4	3	3	5	4	2	2	4	4	4
20	1	1	2	1	5	4	5	3	3	2	4	3	2	3	2	3	4	4	4	2	2	2	3	4	3	4	3	4	4	3	3	2	3	3	3	3	4	2	3	2	2
20	1	1	1	3	5	5	5	5	3	3	3	4	2	2	2	4	3	3	4	4	1	1	2	2	4	3	3	4	4	3	3	2	3	2	4	4	2	2	2	2	3
19	1	1	1	1	5	5	5	4	2	2	3	3	3	3	2	2	3	5	4	3	3	2	4	4	5	5	4	4	1	4	4	5	5	5	4	5	5	5	5	5	5
29	1	2	2	1	3	3	2	2	1	5	5	5	2	2	3	3	3	2	3	1	1	2	4	2	2	1	1	2	5	4	5	1	2	2	3	2	1	1	1	1	1
27	1	2	2	4	3	5	4	3	1	5	5	5	2	4	3	1	3	3	1	3	1	1	1	3	2	1	1	1	4	5	4	3	1	2	3	1	1	1	1	1	1
27	1	2	2	4	3	5	4	3	1	5	5	5	2	4	3	1	3	3	1	3	1	1	1	3	2	1	1	1	4	5	4	3	1	2	3	1	1	1	1	1	1
20	1	1	2	1	3	3	3	3	2	3	3	3	3	2	3	3	3	4	3	3	2	2	2	3	3	3	3	3	3	4	3	3	3	3	3	3	3	3	3	3	2
18	1	1	1	1	3	2	2	3	3	4	4	4	3	3	3	2	2	2	3	3	3	3	4	4	4	4	3	4	3	4	3	3	3	3	3	3	4	4	3	4	3
19	1	1	2	3	3	3	3	3	3	2	3	3	3	3	3	2	2	3	3	3	2	4	4	4	4	4	3	3	3	5	3	3	3	3	4	3	4	4	3	3	3
23	1	1	1	1	4	4	3	2	2	2	2	2	2	3	3	3	2	2	3	3	3	3	3	3	2	2	4	2	4	2	2	4	2	2	2	3	3	3	3	2	3
18	1	1	1	3	3	2	1	3	4	3	2	3	2	3	3	3	4	3	2	3	2	2	3	3	2	2	2	2	3	4	3	1	2	3	2	3	3	4	2	4	3
20	1	1	2	1	4	4	4	4	3	4	5	4	4	2	2	3	3	3	2	2	2	3	3	3	4	3	2	3	1	4	3	3	3	2	4	2	4	3	3	4	3
20	2	1	2	3	1	2	3	2	3	2	1	2	3	2	3	3	1	3	2	2	5	1	4	3	3	4	3	3	1	5	4	3	4	4	2	1	3	1	2	1	2
19	1	1	1	4	5	5	5	3	2	5	5	5	2	2	3	4	5	5	3	3	4	2	2	3	2	2	4	2	5	3	5	2	3	3	4	5	3	3	3	5	5
27	1	2	2	1	3	3	2	2	2	4	3	2	4	1	3	3	1	3	1	4	5	5	4	3	5	3	2	3	2	3	2	1	4	1	2	1	5	4	3	2	1
27	1	2	2	1	3	3	2	2	2	4	3	2	4	1	3	3	1	3	1	4	5	5	4	3	5	3	2	3	2	3	2	1	4	1	2	1	5	4	3	2	1
20	1	1	2	3	3	3	3	3	3	3	3	3	3	3	3	3	3	3	3	3	3	3	3	3	3	3	3	3	3	3	3	3	3	3	4	3	3	3	3	3	3
20	1	1	2	3	3	3	3	3	3	3	3	3	3	3	3	3	3	3	3	3	3	3	3	3	3	3	3	3	3	3	3	3	3	3	4	3	3	3	3	3	3
20	1	1	2	2	3	3	3	3	3	3	3	3	3	3	3	3	3	3	3	3	3	3	3	3	3	3	3	3	3	4	3	3	3	3	3	3	3	3	3	3	3
20	1	1	2	1	3	3	3	3	3	3	3	3	3	3	3	3	3	3	3	3	3	3	3	3	3	3	3	3	3	3	3	3	3	3	3	3	3	3	3	2	3
20	2	1	2	1	3	3	3	3	3	3	3	3	3	3	3	3	3	3	3	3	3	3	3	3	3	3	3	3	3	3	3	3	3	3	3	4	2	3	4	3	4
22	1	1	2	2	3	3	3	3	3	2	2	3	3	3	3	3	3	3	3	2	2	2	2	3	3	3	3	3	3	3	3	3	3	3	3	3	3	3	2	2	2
22	1	1	1	1	3	4	4	4	3	4	3	3	3	3	3	3	3	3	3	3	3	3	3	3	3	4	4	4	4	4	3	3	3	3	3	4	3	3	4	3	3
21	2	1	1	1	3	3	3	3	3	3	3	3	3	3	3	3	1	3	1	3	3	3	3	3	3	3	3	3	3	3	3	2	3	2	3	3	2	3	2	2	2
18	2	1	2	3	3	3	3	3	3	3	3	3	3	3	3	3	3	3	3	3	3	3	3	3	3	4	3	3	3	5	4	3	3	4	3	3	3	3	4	1	3
21	1	1	2	1	4	4	4	4	3	3	3	4	3	3	3	3	3	4	3	4	4	4	4	3	4	3	3	3	3	5	5	4	4	4	3	4	4	3	3	3	3
20	1	1	2	1	3	4	4	3	3	3	3	3	3	3	3	3	3	2	3	3	4	4	4	4	5	4	3	3	4	5	5	4	4	4	3	4	4	3	3	3	4
24	1	2	1	4	3	3	3	3	3	3	3	3	3	3	3	3	3	3	3	4	3	3	3	3	3	3	3	3	3	3	4	3	2	3	3	4	4	3	2	1	3
21	1	1	2	1	3	4	3	4	3	2	3	4	3	3	3	3	3	4	3	3	4	3	4	3	4	3	3	3	2	4	4	3	3	3	4	3	3	3	3	2	3
21	2	1	2	1	4	3	5	5	5	5	5	3	3	3	3	3	4	5	5	5	4	4	5	4	4	4	4	5	4	5	5	4	4	5	5	3	4	5	4	4	5
27	2	1	1	3	4	4	4	4	4	3	4	3	3	3	3	3	3	4	4	4	3	4	4	3	4	4	4	4	3	4	4	4	4	4	4	4	4	4	4	4	4
21	1	1	2	1	5	5	5	5	5	3	4	4	3	3	3	3	3	5	3	4	3	3	3	4	4	4	4	3	4	5	5	4	4	4	5	4	4	4	3	3	3
18	1	1	2	3	5	5	5	4	3	4	4	3	3	3	3	3	3	4	3	3	2	3	3	5	4	3	3	3	2	3	3	3	3	3	4	3	4	3	3	3	3
18	1	1	2	3	5	5	5	4	3	4	4	3	3	3	3	3	3	4	3	3	2	3	3	5	4	3	3	3	2	3	3	3	3	3	4	3	4	3	3	3	3
18	1	1	2	4	5	5	4	4	2	3	3	2	4	3	2	3	3	4	3	3	2	3	3	5	4	4	4	4	3	4	4	4	4	4	4	4	4	3	3	3	3
18	1	1	2	4	5	5	4	4	2	3	3	2	4	3	2	3	3	4	3	3	2	3	3	5	4	4	4	4	3	4	4	4	4	4	4	4	4	3	3	3	3
18	1	1	2	4	5	5	4	4	2	3	3	2	4	3	2	3	3	4	3	3	2	3	3	5	4	4	4	4	3	4	4	4	4	4	4	4	4	3	3	3	3
23	1	1	2	1	3	3	2	2	2	5	5	5	3	3	3	3	2	3	3	3	2	2	2	3	3	3	2	2	4	4	3	3	3	3	3	3	3	2	3	3	3
18	1	1	2	4	4	4	4	4	2	3	3	3	3	3	3	3	3	3	3	3	3	1	2	4	4	4	3	4	2	4	4	4	4	4	4	4	3	3	3	2	3
22	1	1	2	1	4	4	3	4	3	3	3	3	2	4	3	3	2	2	2	2	1	2	2	2	3	3	2	2	1	1	1	2	3	3	3	3	3	3	1	1	1
20	1	1	2	1	3	3	3	3	2	3	3	4	3	3	3	3	3	2	2	3	1	2	4	4	4	4	3	4	4	4	3	3	4	4	3	4	4	4	3	4	4
20	1	1	2	1	3	3	3	3	2	3	3	4	3	3	3	3	3	2	2	3	1	2	4	4	4	4	3	4	4	4	3	3	4	4	3	4	4	4	3	4	4
20	1	1	2	1	3	3	3	3	2	3	3	4	3	3	3	3	3	2	2	3	1	2	4	4	4	4	3	4	4	4	3	3	4	4	3	4	4	4	3	4	4
19	2	1	1	3	3	5	5	5	4	4	3	3	3	3	3	3	3	3	3	3	5	3	4	2	4	4	3	3	4	3	5	2	3	3	5	3	3	3	3	3	4
20	1	1	1	4	3	3	4	2	2	3	3	3	4	3	2	3	3	4	3	2	5	4	4	5	3	2	3	3	2	4	3	4	2	2	3	3	3	3	3	1	3
20	2	1	2	5	4	4	3	5	5	3	3	3	3	3	3	3	3	4	2	2	3	3	4	3	3	3	3	3	2	4	4	4	3	3	4	3	3	3	2	1	1
18	2	1	2	2	4	4	4	5	3	4	4	4	3	3	3	3	3	5	4	3	3	3	4	3	4	3	3	3	3	4	4	4	5	4	4	3	3	3	3	2	3
20	2	1	1	3	3	4	3	3	4	3	2	4	3	3	2	4	3	4	2	3	4	4	3	3	2	5	3	2	4	2	4	5	3	4	2	2	4	5	2	4	3
18	1	1	2	1	3	3	3	4	3	1	1	1	3	3	3	3	2	3	1	2	3	3	3	4	3	3	3	3	1	3	1	3	3	3	4	3	4	4	3	1	2
20	1	2	2	3	4	4	2	3	1	2	5	4	3	2	3	4	4	3	2	2	5	5	5	4	5	4	3	3	5	5	4	4	2	3	2	5	4	4	4	3	2
22	2	1	2	1	5	5	5	5	5	3	3	3	3	3	3	3	2	3	2	2	2	2	4	4	4	3	3	3	2	4	3	5	5	5	5	3	2	3	3	3	4
20	1	1	1	3	5	5	5	5	5	5	3	4	3	3	3	3	3	3	3	3	4	1	3	3	4	3	4	3	3	2	3	2	3	4	5	2	1	3	3	3	3
19	1	1	1	1	5	5	4	4	3	1	1	2	3	3	3	3	3	5	3	3	5	1	5	2	1	3	3	4	1	5	4	3	3	3	4	4	3	3	3	3	5
20	2	1	2	2	3	3	2	4	2	3	3	2	5	1	3	3	3	5	3	4	1	1	3	3	4	4	4	5	4	5	4	5	5	5	5	5	2	3	3	4	5
21	1	1	2	1	3	3	3	3	3	4	3	4	4	3	3	3	3	3	3	3	3	3	3	3	3	3	3	3	3	3	3	3	3	3	3	3	3	3	3	3	3
18	1	1	1	3	3	3	3	4	3	3	3	3	3	3	4	3	3	3	2	3	3	3	2	3	3	3	3	3	3	3	3	3	3	3	3	3	3	3	3	4	4
20	1	1	2	1	4	5	5	4	2	3	3	3	3	3	3	4	3	3	3	3	4	3	3	3	3	3	3	3	3	4	3	3	3	4	4	3	3	3	3	3	3
21	1	1	2	1	4	4	4	4	3	3	3	3	3	3	3	4	3	3	3	3	2	2	2	3	3	3	3	3	3	3	3	3	3	3	4	3	3	4	3	2	3
18	1	1	2	4	3	4	3	3	4	3	3	4	3	3	3	4	2	3	2	3	3	3	4	4	3	3	4	3	3	4	4	3	3	3	3	3	4	4	3	2	3
26	1	2	2	1	4	4	4	4	3	3	3	3	4	3	3	3	5	5	4	5	2	2	4	3	4	4	3	3	3	4	4	4	4	4	4	3	3	3	4	3	4
18	1	1	2	1	4	4	4	4	2	3	3	4	4	3	3	3	3	3	2	3	3	3	3	3	4	4	3	3	3	5	5	3	4	4	4	3	3	3	3	3	3
20	2	1	1	3	4	4	4	4	3	3	3	4	4	3	3	3	2	3	3	4	3	2	3	4	4	3	3	3	4	3	4	4	5	4	5	2	4	3	4	2	4
22	1	1	2	1	5	5	5	4	3	3	3	3	3	4	3	3	3	3	3	3	4	4	4	4	3	4	4	4	3	3	4	4	4	4	5	4	5	5	4	3	3
57	2	2	2	2	5	5	5	5	3	3	3	4	3	3	3	4	3	4	4	3	4	4	4	3	3	4	4	5	3	4	4	4	3	3	5	3	3	3	3	2	3
22	1	1	1	1	5	5	5	4	3	3	3	4	3	3	4	3	3	4	3	3	2	3	3	4	4	4	3	3	3	5	3	5	5	5	4	4	5	4	3	3	3
19	2	1	1	1	5	5	5	5	4	3	3	3	3	3	4	3	3	4	3	3	3	4	3	3	4	3	3	3	3	3	3	3	3	3	4	4	4	4	3	3	4
23	1	2	1	1	5	4	5	5	3	3	4	4	3	3	3	4	2	5	2	4	3	4	4	3	3	3	4	4	3	3	5	4	3	3	4	3	5	2	2	3	3
19	1	1	1	4	5	5	5	5	3	4	4	4	5	3	2	3	4	4	3	4	4	4	4	4	4	3	3	3	2	5	3	5	5	5	5	5	5	5	5	5	5
19	2	1	1	3	3	4	4	4	2	3	3	3	4	3	3	3	2	2	2	3	4	4	4	5	3	2	3	2	2	3	2	4	3	3	3	3	4	4	2	2	4
20	1	1	2	1	4	3	4	5	4	3	4	5	3	4	3	3	4	2	3	2	4	2	5	5	5	4	4	4	4	2	4	1	2	3	4	4	4	2	1	3	4
23	2	2	2	1	4	3	3	4	4	4	4	4	4	3	3	3	3	3	2	3	2	1	3	2	3	4	2	3	4	4	1	5	4	5	4	4	4	2	3	1	2
21	2	1	2	2	5	5	5	5	3	3	3	3	4	3	3	3	3	4	2	2	2	1	3	1	3	4	2	2	1	3	3	3	3	3	5	4	4	3	3	2	4
19	1	1	2	1	4	4	3	5	5	4	3	4	3	2	5	3	5	5	4	5	5	3	3	2	5	2	5	2	1	5	2	3	2	5	5	3	5	2	3	2	5
19	1	1	2	1	5	5	5	5	5	3	2	2	4	3	3	3	4	5	5	5	5	5	4	3	2	3	2	2	1	2	3	5	5	5	5	5	5	5	3	5	5
23	1	2	2	1	4	5	4	4	3	4	3	3	4	3	3	4	3	4	3	3	3	3	3	3	4	4	3	3	3	4	4	3	3	3	4	4	3	3	3	2	3
23	1	2	2	1	4	5	4	4	3	4	3	3	4	3	3	4	3	4	3	3	3	3	3	3	4	4	3	3	3	4	4	3	3	3	4	4	3	3	3	2	3
18	1	1	2	4	4	4	3	4	3	3	3	3	4	4	3	3	3	2	3	2	3	2	3	3	3	3	2	2	2	3	3	3	3	3	4	3	3	3	2	2	3
21	1	1	1	1	3	3	3	4	4	3	3	3	4	4	3	3	3	3	3	3	3	3	3	4	4	3	3	3	3	4	3	3	3	3	3	4	3	3	3	4	3
20	2	1	2	1	5	5	4	4	3	3	4	3	3	4	3	4	3	5	4	4	3	3	4	3	4	4	3	3	3	3	4	4	4	4	5	4	4	4	3	3	3
19	1	1	2	1	3	4	3	4	3	3	3	3	4	4	3	3	2	4	3	2	3	3	4	2	5	3	3	3	3	4	4	3	4	4	3	3	3	2	3	3	3
19	1	1	2	1	3	4	3	4	3	3	3	3	4	4	3	3	2	4	3	2	3	3	4	2	5	3	3	3	3	4	4	3	4	4	3	3	3	2	3	3	3
21	2	1	1	1	5	4	5	5	5	5	5	5	5	3	3	3	4	4	3	4	3	3	3	3	3	3	3	3	3	3	3	3	4	3	5	4	3	4	4	4	4
27	1	2	2	1	3	4	4	4	4	2	3	4	3	3	4	4	3	4	3	3	2	2	2	2	4	4	3	3	4	4	4	3	3	3	3	3	3	3	3	2	4
21	1	1	2	1	5	5	5	5	3	4	3	4	4	4	3	3	3	4	3	3	5	5	5	3	3	4	3	3	5	5	4	4	4	4	5	3	4	3	4	3	3
19	2	1	1	2	5	5	4	5	4	3	3	2	3	4	3	4	3	4	4	3	3	2	2	2	4	4	4	4	2	4	4	3	3	4	5	4	3	3	3	3	4
21	1	1	2	3	4	4	3	5	4	3	3	3	4	4	3	3	3	5	4	3	3	2	3	3	4	4	4	3	2	2	3	4	4	4	4	5	3	3	3	1	4
21	1	1	2	3	4	4	3	5	4	3	3	3	4	4	3	3	3	5	4	3	3	2	3	3	4	4	4	3	2	2	3	4	4	4	4	5	3	3	3	1	4
21	2	1	1	1	5	5	5	5	3	4	4	3	4	3	4	3	4	4	3	4	1	2	3	3	3	3	3	3	3	3	3	4	2	5	5	3	3	3	3	2	3
20	1	1	1	1	5	4	5	4	4	4	3	4	3	4	4	3	3	5	4	3	2	3	3	3	4	5	5	4	3	4	5	4	5	4	5	2	4	4	2	3	4
25	1	2	2	1	3	3	3	3	3	3	2	3	3	3	3	5	3	3	3	3	5	5	5	4	4	5	5	5	3	5	3	3	3	3	3	5	5	2	3	3	3
25	1	2	2	1	3	3	3	3	3	3	2	3	3	3	3	5	3	3	3	3	5	5	5	4	4	5	5	5	3	5	3	3	3	3	3	5	5	2	3	3	3
18	1	1	1	2	4	5	5	5	4	3	3	3	3	4	3	4	4	5	3	3	3	3	3	3	5	5	3	3	2	4	3	5	5	5	5	4	3	3	3	3	3
22	2	1	1	2	3	5	4	4	3	3	3	4	4	3	3	4	2	4	3	3	2	2	5	2	4	3	3	3	4	4	4	4	3	4	3	2	3	2	2	1	3
22	2	1	1	2	3	5	4	4	3	3	3	4	4	3	3	4	2	4	3	3	2	2	5	2	4	3	3	3	4	4	4	4	3	4	3	2	3	2	2	1	3
18	2	1	1	1	4	5	4	5	5	4	4	3	5	2	2	5	4	3	3	4	4	5	3	5	4	4	2	2	3	2	4	5	5	2	5	3	3	5	4	4	3
19	1	1	1	1	3	3	3	3	3	4	4	4	4	3	3	4	3	4	3	3	4	4	4	4	5	4	4	4	3	5	5	4	4	4	3	4	3	3	3	3	5
18	1	1	2	5	4	5	5	5	4	5	5	5	3	3	4	4	3	4	3	2	4	5	3	3	5	5	4	4	3	5	3	4	4	4	5	4	4	3	3	2	3
18	1	1	2	1	4	4	3	4	2	3	3	2	5	3	3	3	3	5	3	3	4	2	5	2	1	3	3	3	1	2	2	3	2	2	4	2	2	4	4	5	3
19	1	1	2	2	4	3	3	5	3	5	5	4	4	4	3	3	2	3	2	2	3	4	4	4	4	2	3	2	4	4	4	4	4	4	4	5	4	4	2	2	3
19	1	1	2	2	4	3	3	5	3	5	5	4	4	4	3	3	2	3	2	2	3	4	4	4	4	2	3	2	4	4	4	4	4	4	4	5	4	4	2	2	3
19	1	1	2	2	4	3	3	5	3	5	5	4	4	4	3	3	2	3	2	2	3	4	4	4	4	2	3	2	4	4	4	4	4	4	4	5	4	4	2	2	3
21	1	1	2	4	5	5	4	4	4	3	3	3	4	4	3	3	3	4	3	3	1	1	3	3	3	3	3	4	2	5	3	2	3	3	4	1	1	2	3	2	1
22	2	1	1	1	4	4	4	4	3	3	3	4	4	3	4	4	3	4	4	3	3	4	4	4	4	3	4	3	3	4	4	3	3	3	4	3	3	4	4	3	4
18	2	1	2	1	3	3	4	4	2	3	3	3	4	4	4	3	3	4	3	2	3	2	3	3	4	4	3	4	3	3	3	3	4	4	3	3	3	3	3	2	3
19	1	1	2	1	4	5	5	5	3	4	3	4	4	4	3	4	3	4	4	4	4	4	4	3	4	5	4	3	3	5	4	3	4	3	5	4	4	4	4	4	5
19	2	1	2	1	4	5	5	5	3	4	3	4	4	4	3	4	3	4	4	4	4	4	4	3	4	5	4	3	3	5	4	3	4	3	5	4	4	4	4	4	5
24	1	1	2	1	4	4	4	4	3	4	3	3	4	3	4	4	3	4	3	3	3	3	3	3	3	4	5	4	4	3	4	3	3	3	4	3	4	5	5	4	4
18	2	1	2	1	5	4	4	4	4	4	4	4	4	4	4	3	4	4	4	3	4	3	4	4	4	4	4	4	4	4	4	3	3	3	4	4	4	4	3	3	3
25	1	2	2	1	4	3	4	4	5	5	4	5	5	3	3	4	5	5	4	4	5	4	4	5	5	5	5	4	5	4	5	5	5	5	3	4	5	5	5	4	5
22	2	1	2	1	4	4	4	5	3	3	4	4	4	3	4	4	3	3	3	4	4	2	3	3	3	4	4	3	3	4	3	4	3	4	5	4	2	3	4	3	3
27	2	2	2	1	5	5	5	5	2	4	4	4	4	4	4	3	4	4	4	4	4	4	4	5	4	4	4	5	4	4	5	4	4	4	5	4	4	4	3	2	4
25	1	2	2	2	5	4	4	5	3	3	3	3	4	4	3	4	4	4	3	4	3	2	2	2	4	3	4	4	4	4	4	4	4	4	4	4	4	4	4	3	4
20	1	1	1	1	5	4	4	4	3	4	3	4	3	4	4	4	3	4	4	3	3	3	3	4	2	2	3	2	3	3	3	3	3	3	4	3	4	3	4	3	3
21	1	1	1	3	5	3	3	4	4	3	3	4	4	3	5	3	4	3	4	3	4	3	3	3	3	5	3	4	4	3	4	4	3	4	4	5	4	5	3	4	5
23	1	1	1	1	4	5	5	5	4	3	3	4	4	4	3	4	4	4	4	3	4	4	4	4	4	4	4	3	3	4	4	5	4	4	4	4	4	4	4	4	4
20	1	1	1	1	5	5	4	5	3	3	3	3	4	4	3	4	3	4	4	3	3	2	3	2	3	4	3	3	3	4	3	3	3	3	5	3	3	3	3	2	3
19	1	1	2	1	3	4	4	5	3	4	4	4	4	4	3	4	4	5	4	4	4	4	4	4	4	4	3	3	3	4	3	4	4	4	5	4	3	3	3	3	3
19	1	1	2	1	3	4	4	5	3	4	4	4	4	4	3	4	4	5	4	4	4	4	4	4	4	4	3	3	3	4	3	4	4	4	5	4	3	3	3	3	3
21	1	1	2	4	3	4	4	3	3	5	4	4	3	5	4	3	5	5	3	4	5	4	5	4	4	4	3	5	3	4	3	3	3	4	4	5	3	5	3	3	4
20	1	1	2	3	4	4	4	3	3	3	4	3	4	4	4	3	4	3	5	3	5	3	3	4	3	4	3	2	3	5	3	5	4	4	3	4	4	3	3	4	3
20	1	1	1	1	5	4	4	4	3	2	4	3	3	4	4	4	4	4	4	5	3	4	4	4	4	5	4	5	3	3	4	3	4	3	4	5	4	5	2	4	2
20	1	1	1	1	2	3	3	3	2	4	3	3	5	4	3	3	4	3	2	4	2	3	4	3	3	3	4	3	5	3	3	3	4	3	3	4	4	3	2	3	3
25	1	1	1	3	4	4	4	4	4	4	3	3	4	3	4	4	3	4	3	3	4	3	5	3	4	4	4	3	3	3	3	3	3	3	4	5	3	3	3	3	4
20	2	1	2	1	5	5	5	5	2	3	2	3	4	4	3	4	3	3	3	3	4	3	4	3	3	4	3	3	2	3	2	4	4	4	5	3	4	3	3	4	3
20	2	1	2	2	4	5	4	5	4	3	4	4	4	3	3	5	3	4	4	3	3	4	3	3	4	3	4	3	4	4	4	3	3	3	5	4	3	3	4	2	4
27	1	2	2	1	5	5	5	5	4	4	4	3	4	4	3	4	3	4	3	3	2	3	2	4	5	5	3	3	5	5	5	5	5	5	5	4	4	4	4	4	4
18	1	1	2	2	4	4	4	5	3	3	3	3	4	4	3	4	3	4	4	5	5	5	3	3	3	3	4	4	3	5	5	4	4	4	4	3	4	4	4	3	5
18	1	1	2	2	4	4	4	5	3	3	3	3	4	4	3	4	3	4	4	5	5	5	3	3	3	3	4	4	3	5	5	4	4	4	4	3	4	4	4	3	5
24	2	1	1	1	5	4	4	4	2	2	2	3	4	4	3	4	2	5	4	4	4	4	3	3	2	4	4	4	4	4	4	4	4	4	4	3	3	2	4	4	4
20	2	1	2	5	3	3	3	3	2	4	4	4	4	4	3	4	3	4	3	2	4	4	4	4	4	4	4	4	4	3	3	4	4	4	3	4	4	4	4	2	4
20	1	1	1	3	4	4	4	5	3	3	3	4	4	3	4	4	3	5	4	4	4	3	2	2	4	4	3	3	4	5	5	5	5	5	5	3	4	4	4	4	3
21	1	1	2	1	3	5	3	4	3	2	2	3	5	3	3	4	3	4	3	3	4	3	2	4	4	4	3	4	3	4	3	4	3	3	4	4	4	4	5	3	4
20	1	1	2	4	5	5	5	4	5	5	4	3	5	3	3	4	3	3	4	3	4	2	4	2	5	5	5	5	5	5	5	5	3	5	5	5	4	5	5	4	5
20	1	2	2	4	4	4	5	5	3	3	3	3	2	4	4	5	3	4	4	5	3	2	5	4	5	5	4	4	3	4	3	3	3	4	5	3	3	3	2	4	1
20	1	2	2	4	4	4	5	5	3	3	3	3	2	4	4	5	3	4	4	5	3	2	5	4	5	5	4	4	3	4	3	3	3	4	5	3	3	3	2	4	1
21	1	1	2	1	5	5	5	5	3	4	4	4	4	4	3	4	4	5	3	3	4	2	3	2	4	5	3	3	5	5	5	3	4	4	4	4	4	3	3	1	5
18	2	1	1	1	3	4	4	4	3	5	4	4	3	5	2	5	4	1	3	4	3	5	4	4	3	2	4	4	5	3	4	5	2	3	3	5	3	3	5	5	4
21	2	1	1	1	5	4	5	5	3	3	3	3	4	3	3	5	3	5	3	3	3	3	2	4	5	3	3	3	2	5	5	5	4	5	5	3	5	5	3	5	3
18	2	1	2	2	4	5	4	5	4	4	3	4	3	4	4	4	3	5	3	3	3	3	5	4	5	5	4	4	3	5	5	5	5	5	4	5	5	4	4	4	4
23	1	2	2	1	5	5	5	5	2	4	3	3	5	3	3	4	4	4	3	3	2	2	2	3	2	4	4	4	3	5	2	3	5	5	5	3	3	3	5	2	3
19	1	1	2	1	4	4	4	5	3	3	3	3	5	3	3	4	3	4	3	3	5	3	5	3	4	5	4	4	3	5	4	3	3	4	4	3	4	3	4	1	5
18	1	1	2	1	4	5	3	5	3	5	5	4	5	3	3	4	3	5	2	3	5	5	3	4	5	5	5	3	3	4	5	5	5	5	4	3	4	4	5	4	5
43	2	2	2	2	5	5	5	5	5	4	3	3	5	3	3	4	3	5	5	4	2	2	2	1	4	3	3	4	3	4	4	4	3	4	5	4	3	3	4	2	4
19	1	1	1	4	4	4	4	5	2	3	3	2	4	4	3	4	4	5	3	3	1	1	1	3	5	5	4	3	2	5	2	4	4	4	5	5	4	3	4	3	4
19	2	1	2	2	5	5	3	1	2	3	4	5	5	3	3	4	2	5	2	1	5	5	5	2	3	2	3	5	1	2	4	2	2	2	1	3	2	4	3	1	4
23	1	1	1	1	3	4	4	4	4	4	4	4	4	4	4	4	4	4	4	4	3	4	4	4	4	4	4	4	4	4	4	4	4	4	4	4	4	4	4	4	4
17	2	1	1	1	4	4	4	5	4	4	4	4	4	4	4	4	4	4	4	4	4	4	4	4	4	4	4	4	4	4	4	4	4	4	4	5	4	4	4	4	4
20	1	1	2	1	4	4	4	4	4	4	4	4	4	4	4	4	4	4	4	4	4	4	4	4	4	4	4	4	4	4	4	3	3	3	4	3	3	3	3	3	3
19	1	1	2	3	4	4	4	5	4	3	4	4	4	4	4	4	3	4	4	4	4	4	3	3	4	4	4	4	4	4	4	5	5	5	4	4	4	4	4	3	4
19	1	1	2	3	4	4	4	4	4	4	4	4	4	4	4	4	4	4	4	4	4	4	5	4	4	4	4	4	3	5	4	4	4	4	4	3	4	4	4	3	4
18	1	1	2	3	4	4	4	5	4	4	3	4	4	4	4	4	4	4	4	4	4	4	4	4	3	4	4	4	3	4	4	4	4	4	5	4	4	4	3	3	3
20	1	1	2	3	4	4	5	4	4	3	3	4	4	4	4	4	4	4	5	4	5	5	4	5	5	5	5	5	5	5	5	5	5	5	4	5	5	5	5	4	5
20	1	1	2	1	4	5	4	4	3	4	4	4	4	4	4	4	4	4	4	4	4	4	4	4	4	4	4	4	4	4	4	4	4	4	4	4	4	4	4	3	4
31	2	2	2	1	4	4	4	4	4	3	3	3	4	4	4	4	4	4	4	4	3	3	4	3	4	4	4	4	3	4	4	4	4	3	4	3	4	4	3	2	4
19	2	1	2	1	4	4	4	5	4	4	4	4	4	4	4	4	4	4	4	4	4	4	4	4	4	4	4	4	3	4	4	4	4	4	5	4	3	3	4	4	4
22	1	1	1	3	4	4	4	4	4	3	3	3	4	4	4	4	4	4	4	4	2	2	3	3	4	4	4	4	4	4	4	3	3	3	4	3	3	3	3	3	3
22	1	1	1	1	4	4	3	5	4	3	3	3	4	4	4	4	3	4	3	3	3	3	3	2	4	4	4	3	3	4	3	4	3	4	4	4	3	4	3	4	3
26	1	2	2	1	4	4	4	4	4	3	3	3	4	4	4	4	3	4	4	3	3	3	3	4	4	4	4	4	3	5	3	4	4	4	4	2	4	3	3	3	3
19	1	1	2	4	4	4	4	5	4	4	4	4	4	4	4	4	4	4	4	4	4	4	4	4	4	4	4	4	4	4	4	5	5	5	4	4	5	5	5	5	5
33	1	2	2	1	5	5	5	5	5	3	4	4	4	4	4	4	4	4	5	5	5	4	5	5	5	5	4	5	4	4	4	5	3	3	5	4	3	4	5	5	4
20	1	1	2	1	4	4	4	4	3	3	4	3	4	4	4	4	4	4	4	3	4	5	4	3	4	4	4	4	4	4	4	4	4	4	4	4	4	4	4	3	4
20	1	1	1	1	4	4	4	4	4	3	3	3	4	4	4	4	4	4	4	4	3	3	4	3	4	4	4	4	3	4	3	3	4	4	4	4	3	3	3	2	2
22	1	1	2	1	5	5	5	5	5	4	4	3	4	4	4	4	4	4	4	4	4	4	4	4	4	4	4	4	4	4	4	4	4	4	5	4	4	4	3	3	4
22	1	1	2	1	5	5	5	5	5	4	4	3	4	4	4	4	4	4	4	4	4	4	4	4	4	4	4	4	4	4	4	4	4	4	5	4	4	4	3	3	4
22	2	1	2	1	5	5	5	5	3	4	4	4	4	4	5	3	4	2	5	3	4	4	4	3	3	4	4	4	4	5	2	4	4	2	5	4	4	4	4	4	4
19	1	1	1	3	4	4	4	4	4	4	4	4	4	4	4	4	4	4	4	4	4	4	4	4	4	4	4	4	4	4	4	4	2	4	4	4	4	4	4	4	4
21	1	1	2	2	4	4	4	4	2	4	4	4	4	4	4	4	4	4	4	4	4	3	3	3	4	4	4	4	4	5	4	4	5	4	4	4	4	4	4	4	4
29	2	1	2	3	4	4	4	4	4	4	4	4	4	4	4	4	3	4	4	3	4	4	4	3	4	4	4	4	4	4	5	2	4	4	4	3	4	4	4	4	4
23	1	2	2	1	3	4	3	4	2	3	3	3	4	4	4	4	3	3	3	2	4	4	4	3	4	4	3	4	2	2	2	2	3	3	3	3	4	3	2	2	3
19	1	1	2	5	4	4	4	5	3	4	3	3	4	4	4	4	4	4	3	3	2	2	3	2	3	4	3	4	3	5	4	4	5	5	4	5	4	4	4	2	3
18	2	1	2	1	4	4	4	4	4	3	3	3	4	4	4	4	5	5	3	3	4	4	4	3	3	4	4	4	3	4	4	4	5	5	4	5	4	4	4	4	4
23	1	2	2	1	4	4	4	4	4	4	5	5	4	4	4	4	4	4	4	3	4	5	5	4	5	4	4	4	5	5	5	5	5	5	4	5	4	3	4	3	5
19	1	1	2	4	4	5	4	5	3	4	3	3	4	5	3	4	3	5	3	3	4	4	5	5	3	4	3	3	5	5	4	5	5	3	4	5	4	5	3	4	3
20	1	1	2	1	5	5	5	5	5	4	4	4	4	4	4	4	4	5	4	4	4	3	4	4	5	5	4	4	4	5	4	3	3	3	5	4	4	4	3	3	3
18	1	1	1	1	4	4	4	5	3	3	3	4	4	4	4	4	3	3	2	3	3	2	3	2	4	4	3	3	2	3	3	4	4	4	4	4	4	3	2	1	3
19	1	1	2	1	4	4	4	4	2	2	2	3	4	4	4	4	3	4	4	4	4	3	4	3	5	4	4	4	2	5	4	4	4	4	4	2	3	3	4	2	4
20	2	1	1	1	5	4	3	4	4	3	3	3	5	3	4	4	4	5	4	4	3	2	3	2	5	5	4	4	5	3	3	5	5	5	4	3	2	3	3	2	4
21	2	1	1	3	5	5	5	5	4	3	4	4	4	4	4	4	4	4	3	4	4	4	4	4	5	5	5	5	4	5	5	1	4	5	5	4	5	5	5	5	5
26	1	1	2	1	5	5	5	5	4	3	3	3	4	4	4	4	3	5	4	3	2	3	3	3	3	4	5	5	3	5	3	4	5	5	5	3	2	2	3	4	4
20	1	1	2	4	3	5	5	4	5	5	5	5	4	4	4	4	3	3	5	4	4	4	4	5	5	5	5	5	4	5	5	5	5	5	5	3	5	4	4	4	5
23	1	1	2	4	4	5	3	3	3	4	4	4	5	5	3	3	3	4	3	3	5	3	5	3	3	4	3	5	5	5	5	3	3	4	4	4	4	3	4	2	3
23	1	1	2	4	4	5	3	3	3	4	4	4	5	5	3	3	3	4	3	3	5	3	5	3	3	4	3	5	5	5	5	3	3	4	4	4	4	3	4	2	3
31	1	2	2	1	4	5	5	5	3	3	4	4	4	4	4	4	3	4	4	4	2	3	2	2	5	5	5	5	5	5	5	5	5	5	5	4	4	4	4	4	3
18	2	1	2	2	4	4	4	5	3	3	3	3	4	5	4	3	3	5	5	4	2	2	2	2	4	4	4	4	2	4	4	4	4	4	4	4	3	3	4	4	4
21	1	1	2	1	4	4	4	4	5	5	3	4	4	5	3	4	3	5	4	4	3	3	4	2	4	4	4	4	2	5	5	3	3	3	4	4	5	4	4	1	3
21	2	1	1	3	5	4	4	5	4	4	4	4	4	4	4	4	4	4	4	4	3	3	5	3	5	5	4	4	2	4	4	4	4	4	5	3	4	4	4	3	5
19	2	1	1	1	5	5	5	5	4	3	3	3	4	4	4	4	3	4	3	3	3	2	3	2	4	4	3	3	2	5	5	4	5	5	5	3	5	4	4	2	2
21	1	1	2	1	5	5	5	5	3	5	3	4	4	4	4	4	2	5	4	4	4	3	4	2	5	5	4	4	5	5	4	5	5	5	5	5	4	4	5	3	3
20	1	1	1	4	4	4	4	5	3	4	4	4	4	4	4	4	4	5	4	4	3	3	4	3	4	4	4	4	4	5	4	1	5	5	5	3	4	4	4	3	5
22	1	1	1	3	4	3	4	4	4	2	4	5	4	4	4	4	3	4	3	4	1	3	3	4	5	4	4	5	5	5	5	4	4	4	4	5	5	4	5	5	5
19	1	1	2	4	5	5	5	5	4	5	5	5	5	3	4	4	3	4	5	4	3	5	5	3	5	5	5	5	4	4	4	3	1	2	5	4	4	5	4	3	5
19	1	1	2	1	5	5	5	5	4	4	4	4	4	4	4	4	4	4	4	3	4	4	4	4	4	4	4	4	1	4	5	4	4	5	5	4	4	4	4	4	4
18	1	1	2	3	4	4	4	4	3	2	2	1	4	4	4	4	3	3	3	3	4	5	5	4	5	4	4	4	3	5	5	3	3	3	4	4	5	5	4	1	1
18	2	1	2	2	4	5	5	5	4	2	2	3	4	3	4	5	2	3	3	3	5	5	5	4	5	5	5	5	3	5	4	5	5	5	5	3	5	5	4	5	4
19	1	1	1	2	3	4	3	4	4	3	3	5	4	4	4	4	3	3	2	3	2	2	2	1	1	1	1	2	2	5	5	2	2	2	4	4	4	4	1	2	1
19	1	1	2	2	5	5	5	5	4	3	2	4	4	4	4	4	3	5	5	4	4	4	4	2	4	5	4	5	1	5	4	5	5	5	5	3	4	4	3	2	3
21	2	1	2	3	5	5	5	5	5	3	3	3	5	3	3	5	3	5	5	5	5	5	5	2	5	5	5	5	3	5	5	5	5	5	5	3	5	5	5	1	5
19	1	1	2	2	5	4	4	5	3	3	3	5	5	3	3	5	4	5	5	3	3	2	4	2	5	5	4	4	4	5	5	5	5	5	5	5	5	5	5	1	2
19	1	1	2	4	4	4	4	4	1	4	4	4	4	4	4	4	3	3	1	1	1	1	1	2	1	2	1	1	3	5	2	1	1	1	4	1	1	1	1	1	2
27	1	2	2	1	4	5	4	5	3	2	1	2	5	4	4	3	3	5	4	3	1	1	4	1	4	4	2	3	2	5	4	4	5	3	4	3	2	3	2	1	4
27	1	2	2	1	4	5	4	5	3	2	1	2	5	4	4	3	3	5	4	3	1	1	4	1	4	4	2	3	2	5	4	4	5	3	4	3	2	3	2	1	4
21	1	1	2	1	5	5	5	3	1	5	5	5	5	3	4	4	3	3	3	3	3	3	4	3	5	3	3	3	5	5	5	4	3	3	5	4	4	3	3	1	3
28	1	1	2	3	5	5	5	5	4	4	4	4	4	4	4	4	4	5	4	4	5	5	5	4	5	5	5	5	5	5	5	5	5	5	5	5	5	5	5	5	1
20	2	1	2	3	1	1	5	1	1	5	1	5	5	5	1	5	1	1	1	5	5	5	5	5	5	5	5	5	5	5	5	2	2	3	5	3	5	3	5	1	5
27	2	2	2	1	4	4	5	5	4	4	5	4	4	4	4	5	4	4	5	4	4	4	4	4	5	4	4	4	4	4	4	5	4	5	4	4	4	5	4	5	5
19	1	1	2	2	5	5	5	5	5	5	4	3	5	4	4	4	3	4	4	4	4	5	4	4	5	5	5	5	5	4	4	5	5	5	5	4	4	4	5	4	5
19	1	1	2	2	5	5	5	5	5	5	4	3	5	4	4	4	3	4	4	4	4	5	4	4	5	5	5	5	5	4	4	5	5	5	5	4	4	4	5	4	5
22	1	1	1	1	3	5	3	5	4	5	5	5	5	4	4	4	4	4	4	4	5	4	5	5	4	4	5	5	5	5	5	4	4	4	5	4	4	5	4	3	5
19	2	1	1	3	5	5	5	5	4	4	4	4	5	4	4	4	4	4	5	4	4	4	4	4	4	4	5	5	5	4	5	4	5	4	5	4	5	5	4	4	4
19	1	1	2	3	4	4	4	4	3	3	3	3	5	4	4	4	3	4	3	3	5	4	4	3	4	4	4	4	3	3	3	4	3	3	4	4	4	5	3	3	4
23	1	1	2	1	4	5	5	4	2	4	4	4	4	4	5	4	4	5	3	4	4	3	3	4	3	3	4	4	3	5	4	3	3	3	4	3	3	3	3	4	3
19	1	1	2	3	5	5	5	5	4	5	5	5	5	4	4	4	4	5	5	5	4	3	4	4	5	5	5	4	5	5	5	4	4	4	5	4	4	4	4	3	4
19	1	1	2	3	5	5	5	5	4	5	5	5	5	4	4	4	4	5	5	5	4	3	4	4	5	5	5	4	5	5	5	4	4	4	5	4	4	4	4	3	4
19	1	1	2	3	5	5	5	5	4	5	5	5	5	4	4	4	4	5	5	5	4	3	4	4	5	5	5	4	5	5	5	4	4	4	5	4	4	4	4	3	4
20	1	1	2	3	4	4	4	5	4	3	3	3	5	4	4	4	4	4	3	4	4	4	4	2	4	4	4	4	4	4	3	4	4	4	4	2	2	2	3	3	5
20	1	1	2	3	4	4	4	5	4	3	3	3	5	4	4	4	4	4	3	4	4	4	4	2	4	4	4	4	4	4	3	4	4	4	4	2	2	2	3	3	5
18	1	1	2	1	5	5	5	5	4	4	4	4	5	4	4	4	4	5	4	4	5	4	5	4	4	4	4	4	4	5	4	4	4	4	5	3	3	3	4	2	3
18	1	1	2	1	5	5	5	5	4	4	4	4	5	4	4	4	4	5	4	4	5	4	5	4	4	4	4	4	4	5	4	4	4	4	5	3	3	3	4	2	3
18	2	1	1	3	5	5	5	5	5	5	5	4	5	5	4	3	1	5	4	4	5	3	5	5	4	5	4	4	5	5	3	4	3	4	5	4	5	3	5	5	5
21	1	1	2	1	5	5	5	4	3	4	4	3	5	3	5	4	3	5	5	5	4	3	4	4	5	5	5	4	4	5	5	5	3	3	4	3	5	3	4	3	4
22	1	1	2	3	5	5	5	5	5	3	4	5	4	4	4	5	5	5	4	5	3	2	3	4	5	5	4	4	5	5	5	4	4	3	4	3	4	3	4	3	5
20	1	1	2	3	4	4	4	3	3	5	4	4	5	4	4	4	4	5	5	4	5	4	4	5	5	5	5	5	3	5	5	5	5	5	5	4	5	4	4	4	5
19	2	1	2	2	4	4	4	4	3	4	4	4	5	4	4	4	4	4	4	4	3	1	1	3	5	4	4	4	2	5	3	4	5	5	4	5	4	3	3	4	4
18	1	1	2	2	5	5	5	5	4	3	3	3	5	4	4	4	3	5	4	4	5	3	4	5	5	5	5	5	3	5	4	4	5	5	5	4	4	4	4	4	3
20	2	1	2	1	5	5	5	4	4	5	3	5	4	5	5	3	3	4	4	3	3	4	4	5	4	3	5	3	5	3	3	3	3	4	5	5	2	5	3	3	3
22	2	1	2	1	4	4	4	4	4	4	4	4	5	4	4	4	3	5	4	4	3	3	5	4	4	4	4	4	3	5	5	4	4	4	4	4	4	4	4	3	3
17	1	1	1	2	4	4	4	5	5	5	4	4	5	4	4	4	4	5	5	4	2	2	2	3	4	4	4	4	4	5	4	5	5	5	5	3	3	3	3	4	5
21	1	1	2	4	5	5	5	5	3	4	3	4	5	4	4	4	3	5	4	4	3	3	4	3	5	5	5	5	4	5	4	5	4	4	5	5	5	3	4	3	5
21	1	1	2	4	5	5	5	5	3	4	3	4	5	4	4	4	3	5	4	4	3	3	4	3	5	5	5	5	4	5	4	5	4	4	5	5	5	3	4	3	5
18	2	1	2	2	5	4	4	5	4	4	4	4	5	4	4	4	4	5	3	3	4	4	5	4	5	5	5	5	5	5	5	5	5	5	4	4	4	4	4	3	5
22	2	1	2	3	5	5	5	5	4	4	4	5	5	3	4	5	5	5	5	5	4	5	5	5	4	5	5	5	4	5	5	5	5	5	5	4	5	5	5	4	4
20	1	1	2	1	5	5	5	4	3	4	5	5	4	4	4	5	5	5	4	4	3	3	3	2	3	4	5	5	5	5	5	3	3	3	5	4	5	3	3	4	5
18	1	1	2	1	5	5	5	5	4	4	3	4	5	4	4	4	3	4	3	3	4	3	5	2	4	4	2	3	1	3	3	4	4	5	5	3	2	2	2	2	2
19	2	1	2	2	5	4	4	4	5	3	5	5	5	4	4	4	4	5	3	4	3	3	4	1	4	4	4	4	4	4	4	4	4	4	4	4	4	2	4	4	1
19	2	1	2	2	5	4	4	4	5	3	5	5	5	4	4	4	4	5	3	4	3	3	4	1	4	4	4	4	4	4	4	4	4	4	4	4	4	2	4	4	1
22	2	1	1	3	5	5	5	4	4	2	3	3	4	5	4	4	5	5	4	3	1	1	2	1	4	5	4	4	3	4	3	4	3	4	5	5	2	3	3	4	4
23	1	2	2	3	4	4	5	5	3	3	4	4	5	5	4	3	3	5	4	4	2	1	3	2	5	5	5	5	3	4	4	3	5	5	5	3	3	3	3	3	3
23	1	2	2	3	4	4	5	5	3	3	4	4	5	5	4	3	3	5	4	4	2	1	3	2	5	5	5	5	3	4	4	3	5	5	5	3	3	3	3	3	3
36	1	2	2	1	5	5	5	5	5	5	3	4	5	4	3	5	4	5	5	5	2	1	3	1	5	5	3	4	4	5	4	5	5	5	5	5	3	4	3	3	5
51	1	2	2	1	5	5	5	5	5	5	5	5	5	4	4	4	5	5	3	4	3	4	4	2	5	4	5	4	5	5	5	4	5	5	5	5	4	5	5	2	4
20	1	1	2	2	5	5	5	5	5	5	5	4	5	4	3	5	3	5	4	4	3	2	2	3	5	5	5	4	1	2	5	5	5	5	5	3	3	3	4	2	5
19	1	1	2	5	4	5	5	5	3	2	3	3	4	5	3	5	5	5	5	4	3	1	2	2	5	5	5	5	5	4	5	5	5	5	5	5	5	5	5	1	5
21	2	1	2	1	5	4	5	4	5	4	5	4	4	4	5	5	5	5	5	5	5	5	5	5	5	5	5	5	5	5	5	5	4	4	5	5	5	5	5	5	5
47	1	2	2	1	4	5	5	5	4	5	5	5	4	4	5	5	5	5	5	4	3	4	5	3	4	4	5	5	5	5	4	5	5	5	5	4	5	5	3	5	5
28	1	2	2	1	5	5	5	5	5	5	5	4	4	5	4	5	4	5	4	4	5	5	5	4	4	4	5	5	5	4	5	3	4	3	5	5	4	4	4	4	4
21	1	1	2	1	5	5	5	5	4	4	4	4	3	5	5	5	4	4	4	4	4	3	4	4	4	4	4	3	4	3	3	4	4	4	5	3	3	4	4	3	3
18	1	1	1	3	4	4	5	5	4	4	4	4	5	5	4	4	4	5	5	5	4	4	5	5	4	5	5	5	4	5	5	4	4	4	5	3	5	4	4	3	4
19	1	2	2	4	5	5	5	5	5	5	3	4	4	5	4	5	4	5	5	4	4	5	4	5	5	5	4	3	3	5	5	5	5	5	5	4	5	5	4	4	5
21	1	1	2	3	5	5	5	3	3	3	3	3	5	4	4	5	4	3	3	3	3	1	5	4	4	4	4	4	4	4	5	4	4	5	4	4	5	5	4	5	5
20	1	1	2	3	3	3	5	4	4	4	4	4	4	5	4	5	4	4	3	2	2	3	2	3	4	4	4	5	4	4	4	3	4	3	4	4	4	5	4	3	4
20	1	1	1	3	5	4	5	5	3	3	3	2	5	5	5	3	4	5	3	3	4	4	5	5	5	5	5	5	3	3	3	5	4	4	5	3	5	4	4	3	5
19	1	1	2	1	5	5	4	5	4	4	4	4	5	4	4	5	4	4	3	3	5	5	5	5	5	5	5	5	4	4	4	5	4	4	5	5	4	3	4	3	5
19	1	1	2	1	5	5	3	5	5	4	4	5	4	4	5	5	4	5	3	3	5	4	5	4	5	5	4	5	4	5	5	5	5	5	5	5	4	4	4	2	5
21	1	1	2	1	4	4	4	4	5	5	5	5	5	5	4	4	5	5	5	4	4	3	4	4	5	5	5	5	5	5	5	5	5	5	4	5	5	5	5	4	5
18	1	1	1	3	4	5	5	5	3	3	4	5	5	4	4	5	3	4	4	4	3	3	3	3	4	5	3	4	2	5	5	5	5	5	5	5	5	5	5	5	3
19	1	1	1	3	4	5	5	4	3	4	4	5	5	4	4	5	5	3	3	4	5	5	5	4	5	5	5	5	4	5	5	2	3	3	5	1	3	5	5	3	5
20	1	1	2	2	4	5	4	5	3	3	5	4	5	5	3	5	4	5	4	3	3	4	3	2	5	4	4	4	3	5	4	4	4	5	4	3	3	5	4	3	4
20	1	1	2	2	4	5	4	5	3	3	5	4	5	5	3	5	4	5	4	3	3	4	3	2	5	4	4	4	3	5	4	4	4	5	4	3	3	5	4	3	4
20	1	1	2	2	4	5	4	5	3	3	5	4	5	5	3	5	4	5	4	3	3	4	3	2	5	4	4	4	3	5	4	4	4	5	4	3	3	5	4	3	4
21	2	1	1	2	5	5	3	4	2	2	2	3	5	5	4	4	3	5	3	3	4	3	3	3	3	4	4	2	4	4	3	5	5	5	5	3	3	4	2	2	3
19	1	1	2	3	4	2	4	4	4	4	4	5	5	5	4	4	4	5	5	5	4	2	3	3	4	5	5	4	5	5	5	4	4	4	4	5	5	5	5	4	5
19	1	1	2	3	4	4	4	4	5	5	5	4	4	5	5	4	4	4	4	4	5	4	4	5	5	5	5	5	5	5	5	5	5	5	5	5	5	5	5	5	5
20	1	1	1	4	5	5	5	5	5	4	5	5	4	4	5	5	4	4	4	4	3	3	3	3	3	4	4	5	2	4	3	4	4	4	5	3	5	3	3	1	4
20	1	1	1	4	5	5	5	5	5	4	5	5	4	4	5	5	4	4	4	4	3	3	3	3	3	4	4	5	2	4	3	4	4	4	5	3	5	3	3	1	4
19	2	1	2	2	5	5	5	5	3	3	3	3	5	5	5	3	5	5	5	5	4	5	5	4	4	5	3	4	3	5	5	4	5	5	5	3	5	5	5	4	5
21	1	2	2	1	5	5	5	5	3	3	4	4	5	5	4	4	2	5	3	2	3	2	2	3	5	5	4	5	4	5	5	5	5	5	5	2	5	5	4	1	4
20	2	1	1	2	5	5	3	3	3	3	5	5	5	3	5	5	3	5	3	3	1	1	3	3	5	5	5	5	5	5	5	5	5	5	3	3	3	3	3	1	5
21	2	1	1	3	4	4	4	4	4	4	5	5	5	4	5	5	4	5	5	4	4	5	4	4	5	5	5	4	4	5	5	3	3	4	5	4	4	4	5	4	4
19	1	1	2	4	5	5	5	5	4	5	4	3	5	5	4	5	5	5	5	5	5	5	5	5	5	5	5	5	4	4	4	5	5	5	5	3	4	4	4	3	4
20	1	1	2	2	5	5	5	5	4	4	4	4	5	5	4	5	4	5	4	4	4	4	4	4	5	5	5	5	4	4	4	4	4	4	5	4	4	4	4	4	4
18	1	1	2	1	5	5	5	5	4	3	3	3	5	4	5	5	3	5	4	4	3	3	3	3	3	5	4	5	3	4	3	5	4	4	5	4	3	3	4	4	3
20	1	1	1	3	5	5	5	5	3	3	3	4	5	5	4	5	4	5	4	4	3	3	3	3	4	4	4	4	3	4	4	4	4	4	5	3	3	3	4	3	4
19	2	1	2	1	4	4	4	4	4	5	5	5	4	5	5	5	4	4	4	5	3	4	4	4	4	5	4	4	4	4	4	4	4	4	4	3	4	4	4	3	4
19	2	1	2	1	4	4	4	4	4	5	5	5	4	5	5	5	4	4	4	5	3	4	4	4	4	5	4	4	4	4	4	4	4	4	4	3	4	4	4	3	4
19	1	1	2	3	5	5	5	5	5	3	3	4	5	5	5	4	3	5	5	5	4	3	4	5	5	5	3	4	5	5	5	5	4	4	5	3	5	5	5	2	5
26	1	1	1	1	4	5	5	5	4	5	4	5	4	5	5	5	5	5	5	5	5	5	3	3	3	5	5	5	5	5	5	5	5	5	5	5	4	3	4	5	5
19	1	1	2	2	5	5	3	5	4	4	4	4	5	5	4	5	3	5	4	4	4	4	4	4	3	5	4	4	3	4	4	4	4	5	5	4	5	4	3	3	3
20	1	1	2	3	5	5	5	5	4	3	4	4	5	5	4	5	5	5	5	5	2	2	5	5	5	5	5	5	5	5	4	5	5	5	5	5	5	5	5	5	5
20	2	1	1	5	5	5	4	5	3	5	5	4	5	4	5	5	4	4	4	3	5	5	5	5	4	4	5	5	4	4	4	5	5	5	5	3	4	5	4	4	3
29	1	2	2	1	5	5	4	5	4	2	3	4	5	4	5	5	3	5	5	4	5	4	4	1	4	4	4	4	4	5	4	4	4	5	4	4	5	4	4	4	4
20	1	1	2	3	4	3	3	1	5	5	5	4	5	4	5	5	4	3	3	2	3	3	3	2	4	3	2	5	2	3	3	4	2	4	3	2	5	2	1	4	2
19	1	1	2	1	5	4	4	5	3	3	2	5	5	5	4	5	5	5	4	4	3	2	5	4	5	5	4	4	1	5	5	5	4	4	5	5	5	2	3	2	2
21	1	1	1	3	5	5	5	5	2	4	4	4	5	5	5	4	3	4	4	4	5	5	5	5	5	5	4	5	5	5	5	5	3	5	5	3	5	4	3	2	3
20	1	1	1	5	5	5	4	5	3	4	4	4	5	5	4	5	2	4	4	4	2	1	1	1	4	5	5	5	3	5	2	5	5	5	5	5	5	3	3	4	5
21	2	1	1	3	5	5	4	4	4	4	5	5	5	5	5	4	4	5	5	5	3	5	5	4	5	5	5	5	3	5	5	5	5	5	4	4	4	4	5	3	5
21	1	1	1	1	5	5	5	5	3	5	5	4	5	5	5	5	4	4	5	4	5	4	4	4	5	5	5	5	5	5	4	4	5	5	5	5	4	5	5	5	5
20	2	1	2	3	5	5	5	5	5	4	3	3	5	5	5	5	5	5	5	5	3	3	5	5	5	5	5	5	5	5	5	5	5	5	5	5	5	5	5	5	5
20	2	1	1	2	5	5	5	5	1	5	5	5	5	5	5	5	5	5	5	5	5	5	5	5	5	5	5	5	5	5	5	5	5	5	5	5	5	5	5	4	5
23	1	1	2	1	4	5	4	5	1	5	5	5	5	5	5	5	5	5	5	5	5	5	5	5	5	5	5	5	5	5	5	5	5	5	5	5	5	5	5	5	5
19	1	1	2	1	5	5	5	5	5	5	5	5	5	5	5	5	4	5	4	5	4	5	5	5	5	5	5	5	3	5	5	5	5	5	5	4	5	4	5	4	4
20	1	1	1	1	5	5	5	5	5	5	5	5	5	5	5	5	5	5	5	5	5	5	5	5	5	4	5	5	5	5	5	5	5	5	5	5	5	5	5	3	4
19	1	1	2	2	4	4	4	4	4	3	4	3	5	5	5	5	4	4	5	4	4	4	4	3	3	4	4	4	3	4	4	4	5	5	4	4	4	4	4	4	4
20	1	1	2	3	5	5	5	5	5	5	5	5	5	5	5	5	5	5	5	5	5	5	5	5	5	5	5	5	5	5	5	5	5	5	5	3	5	5	5	5	5
22	1	1	1	1	5	5	5	5	5	5	5	5	5	5	5	5	5	5	5	5	5	5	5	5	5	5	5	5	5	5	5	5	5	5	5	4	4	3	4	4	4
19	1	1	2	3	5	5	5	5	5	5	5	5	5	5	5	5	5	5	5	5	5	5	5	5	5	5	5	5	5	5	5	5	5	4	5	5	4	2	4	4	4
20	2	1	1	3	5	5	5	5	4	4	4	3	5	5	5	5	4	5	5	5	3	5	5	4	4	5	4	5	4	3	4	5	5	5	5	4	5	4	5	5	4
19	1	1	2	4	5	5	5	5	5	5	5	5	5	5	5	5	5	5	5	5	5	5	5	5	5	5	5	5	5	4	5	5	5	5	5	5	5	5	5	5	5
20	1	1	2	4	5	5	5	5	4	5	5	5	5	5	5	5	4	4	4	4	3	3	5	4	3	5	4	4	4	5	5	5	5	5	5	4	4	4	4	3	3
20	1	1	2	4	5	5	5	5	4	5	5	5	5	5	5	5	4	4	4	4	3	3	5	4	3	5	4	4	4	5	5	5	5	5	5	4	4	4	4	3	3
20	1	1	2	3	5	5	5	5	5	4	5	5	5	5	5	5	5	5	5	4	5	5	5	5	5	4	5	5	4	5	4	4	5	5	5	5	5	5	5	5	5
55	1	2	2	2	5	5	5	5	5	5	5	5	5	5	5	5	5	5	5	4	5	4	4	3	5	5	5	5	5	4	3	5	5	5	5	5	5	5	5	5	5
20	1	1	2	3	5	5	5	5	5	4	5	5	5	5	5	5	5	5	5	4	5	5	5	5	5	4	5	5	4	5	4	4	5	5	5	5	5	5	5	5	5
20	2	1	2	1	5	5	5	5	5	5	5	5	5	5	5	5	5	5	5	5	5	3	5	5	5	5	5	5	5	5	5	1	3	4	5	5	5	4	4	4	4
24	1	2	2	1	5	5	5	5	5	5	5	5	5	5	5	5	5	5	5	5	5	3	4	2	5	5	5	5	3	5	5	5	5	5	5	5	5	5	5	1	5
19	1	1	2	4	5	5	5	5	3	4	4	4	5	5	5	5	4	4	5	4	4	3	4	4	5	5	5	5	4	5	5	5	5	5	5	5	5	4	4	4	5
21	2	1	2	3	5	5	5	5	3	5	5	4	5	5	5	5	4	5	5	4	4	4	3	3	4	5	5	4	5	5	5	5	5	5	5	4	4	5	4	4	3
27	1	2	2	1	5	5	5	5	5	3	4	4	5	5	5	5	5	5	5	5	3	4	3	3	4	4	4	4	3	5	5	5	5	5	5	5	5	5	5	3	4
20	1	1	2	3	5	5	5	5	5	5	5	5	5	5	5	5	5	5	3	4	3	5	5	4	4	4	4	4	3	5	5	4	5	5	5	3	4	3	4	4	4
26	1	2	2	1	5	5	5	5	5	5	5	5	5	5	5	5	5	5	5	5	3	3	3	3	4	5	5	5	4	4	5	5	5	5	5	5	5	5	5	5	5
20	2	1	2	4	5	5	5	5	4	5	5	5	5	5	5	5	5	5	5	5	4	4	4	3	5	5	5	5	5	5	5	5	4	5	5	3	4	3	4	3	5
20	1	1	2	1	5	5	5	5	3	5	5	4	5	5	5	5	5	5	5	4	5	5	5	5	5	5	5	4	4	5	5	5	4	4	5	3	5	4	4	4	4
27	1	1	2	3	5	5	5	5	3	4	4	4	5	5	5	5	4	5	4	4	4	4	5	3	5	5	5	5	4	5	4	5	5	5	5	5	4	4	4	2	4
19	1	1	2	5	5	5	5	5	4	5	5	5	5	5	5	5	3	5	4	4	3	3	5	4	5	5	5	5	4	5	5	5	5	5	5	5	5	5	4	4	5
21	1	1	1	3	5	5	5	5	4	5	4	4	5	5	5	5	4	5	5	5	4	5	4	5	5	5	5	5	4	5	4	5	5	5	5	3	4	3	5	5	5
22	1	1	2	3	5	5	5	5	5	5	5	5	5	5	5	5	5	5	5	5	5	5	5	5	5	5	5	5	5	5	5	5	5	5	5	5	5	5	5	3	5
19	1	1	2	4	5	4	4	5	3	4	4	4	5	5	5	5	5	5	5	4	5	5	3	5	5	5	5	5	3	5	5	4	4	4	4	5	5	4	3	3	5
20	1	1	2	1	5	5	5	5	5	4	4	4	5	5	5	5	4	5	5	5	4	4	4	4	5	5	5	5	4	5	5	4	5	5	5	4	3	3	4	4	5
18	1	1	2	1	4	4	4	5	4	3	3	3	5	5	5	5	4	5	4	4	4	4	4	3	4	5	4	4	3	5	5	5	5	5	5	4	5	4	5	4	4
21	2	1	1	3	5	5	5	5	3	3	4	4	5	5	5	5	5	5	5	5	4	4	3	4	5	5	5	5	2	4	3	4	4	5	5	4	3	3	2	2	3
19	1	1	2	2	5	5	4	5	5	5	4	4	5	5	5	5	5	5	4	3	3	3	5	5	5	5	4	5	3	5	4	4	4	4	5	5	3	3	4	4	3
20	1	1	2	3	5	5	5	5	4	5	5	5	5	5	5	5	5	5	5	5	5	5	5	5	5	5	5	5	4	5	5	5	5	5	5	3	5	5	5	3	5
22	1	1	2	1	5	5	5	5	5	4	5	4	5	5	5	5	5	5	4	3	2	4	4	5	4	3	3	3	4	5	4	2	5	5	4	5	5	5	3	5	3
21	2	1	2	3	5	5	5	5	3	3	3	4	5	5	5	5	4	5	5	5	3	3	4	5	3	4	3	3	3	4	4	2	2	2	5	3	3	3	3	3	3
21	1	1	2	1	4	4	4	4	5	5	5	5	5	5	5	5	5	5	4	4	4	4	4	4	5	5	4	4	5	5	5	4	4	5	4	5	5	5	4	4	5
20	1	1	2	3	3	3	4	3	3	2	4	3	5	5	5	5	5	5	4	4	4	4	5	4	5	5	5	5	4	4	4	4	5	5	4	5	4	4	4	4	4
27	2	2	2	1	5	5	5	5	5	5	5	5	5	5	5	5	5	5	5	5	5	5	5	4	5	5	5	5	5	5	5	5	5	5	5	4	4	4	5	3	3
20	2	1	2	1	5	5	4	5	5	5	4	4	5	5	5	5	4	5	5	5	3	3	5	4	5	5	5	5	1	4	5	5	5	5	5	5	5	5	5	4	5
19	1	1	1	1	5	5	5	5	4	5	5	3	5	5	5	5	5	5	5	4	4	3	5	3	2	5	5	5	2	5	3	5	5	5	5	4	5	4	4	4	4
21	1	1	2	1	5	5	5	5	3	3	4	4	5	5	5	5	4	5	5	5	5	5	5	4	5	5	5	5	5	5	5	5	5	5	5	5	5	5	5	4	5
32	1	2	2	1	5	5	5	5	5	5	5	5	5	5	5	5	5	5	5	5	4	5	5	3	5	5	5	5	5	5	5	5	5	5	5	4	5	4	5	3	4
18	1	1	2	1	5	5	5	5	5	5	5	5	5	5	5	5	5	5	5	5	5	5	5	4	5	4	3	3	3	3	4	5	5	5	5	3	5	4	4	3	5
18	1	1	2	1	5	5	5	5	5	5	5	5	5	5	5	5	5	5	5	5	5	5	5	4	5	4	3	3	3	3	4	5	5	5	5	3	5	4	4	3	5
19	1	1	2	2	5	4	4	5	4	4	4	4	5	5	5	5	4	5	4	3	4	4	4	3	4	5	4	5	5	5	5	4	4	4	5	4	4	4	4	3	4
19	1	1	2	4	5	5	5	5	4	4	4	5	5	5	5	5	5	5	5	5	5	5	5	5	5	5	5	5	5	5	5	5	4	5	5	3	5	4	5	4	5
20	1	1	2	1	5	5	5	5	5	4	3	4	5	5	5	5	4	5	5	5	2	2	4	4	5	5	4	5	4	5	5	5	5	5	5	5	4	5	4	3	4
20	1	1	2	1	5	5	5	5	5	4	3	4	5	5	5	5	4	5	5	5	2	2	4	4	5	5	4	5	4	5	5	5	5	5	5	5	4	5	4	3	4
20	1	1	2	1	5	5	5	5	4	3	3	5	5	5	5	5	4	5	5	4	3	2	5	2	4	4	5	5	4	5	5	4	4	4	5	4	5	4	4	3	4
19	1	1	2	3	5	5	5	5	3	3	3	3	5	5	5	5	5	5	5	5	5	5	5	5	5	5	5	5	5	5	3	3	4	4	5	3	3	3	4	3	4
21	2	1	1	1	5	5	5	5	3	4	4	5	5	5	5	5	5	5	4	5	3	3	3	5	5	5	5	5	5	5	5	5	5	5	5	5	5	5	5	4	5
18	1	1	2	1	4	5	5	5	4	3	3	3	5	5	5	5	5	5	4	4	5	5	5	3	5	5	5	5	2	5	5	5	5	5	5	5	4	4	5	5	4
19	2	1	2	4	5	5	5	5	3	5	5	5	5	5	5	5	5	5	5	5	5	5	5	5	5	5	5	5	3	5	5	5	5	5	5	5	5	5	3	3	5
20	1	1	2	2	5	5	5	5	5	5	5	4	5	5	5	5	5	5	4	4	5	5	5	3	5	5	5	5	5	5	5	5	5	5	5	5	5	5	5	4	5
20	1	1	2	2	5	5	5	5	5	5	5	4	5	5	5	5	5	5	4	4	5	5	5	3	5	5	5	5	5	5	5	5	5	5	5	5	5	5	5	4	5
21	2	1	1	1	5	5	5	5	5	4	4	4	5	5	5	5	5	5	5	5	3	3	4	4	5	5	5	5	4	5	5	5	5	5	5	3	5	5	5	4	5
22	2	1	2	1	5	5	5	5	5	3	3	4	5	5	5	5	3	4	4	4	5	5	3	3	5	5	5	5	5	5	5	4	4	4	5	3	5	3	4	3	3
19	1	1	2	2	4	5	5	5	4	3	3	4	5	5	5	5	4	5	4	4	4	2	4	3	5	5	5	5	3	4	5	5	5	5	5	3	4	4	5	3	3
21	1	1	2	3	5	5	5	5	5	5	5	5	5	5	5	5	5	5	5	5	5	5	5	4	5	5	5	5	5	4	5	5	5	5	5	5	5	5	5	4	3
18	1	1	2	2	5	5	5	5	4	3	3	4	5	5	5	5	4	5	4	4	3	2	4	2	4	4	4	4	3	4	4	5	5	5	5	4	4	4	4	2	4
19	1	1	2	3	5	5	5	5	5	3	3	3	5	5	5	5	4	5	4	4	5	3	5	3	4	5	3	5	1	5	3	5	5	5	5	4	5	4	5	4	4
20	2	1	2	1	5	5	5	5	5	5	3	3	5	5	5	5	3	5	3	5	5	5	5	3	5	5	3	3	5	5	5	5	5	5	5	5	3	5	5	3	5
20	1	1	2	3	4	5	5	5	4	4	4	4	5	5	5	5	5	5	5	5	2	3	4	4	5	5	5	5	3	5	5	5	5	5	5	4	4	4	4	4	5
18	2	1	2	5	5	5	5	5	4	4	3	4	5	5	5	5	3	4	4	3	2	3	3	1	5	4	4	4	4	4	4	4	4	4	5	5	5	5	4	5	3
21	1	1	2	4	5	5	5	5	3	5	5	5	5	5	5	5	3	5	4	4	2	2	5	2	5	5	5	5	3	5	5	5	5	5	5	3	5	5	5	3	3
19	1	1	1	5	5	5	5	5	3	3	3	4	5	5	5	5	3	5	5	4	3	5	5	5	5	5	5	5	5	5	5	5	5	5	5	5	5	5	4	5	5
19	1	1	2	1	5	5	5	5	5	3	4	3	5	5	5	5	4	5	5	5	3	2	4	3	5	5	5	5	3	5	3	5	5	4	5	3	3	3	5	4	4
18	1	1	2	3	5	5	5	5	4	5	5	5	5	5	5	5	5	5	5	5	1	2	5	1	1	5	4	5	2	5	5	5	4	5	5	5	5	5	4	4	4
19	1	1	2	3	5	5	5	5	3	4	4	5	5	5	5	5	5	5	5	5	4	3	4	4	4	4	5	5	5	5	5	5	4	4	5	4	4	3	4	4	4
28	1	1	2	1	5	5	5	5	5	5	4	4	5	5	5	5	5	5	5	5	3	3	3	3	4	5	5	5	2	4	5	5	5	5	5	2	5	5	5	5	5
23	1	1	2	3	5	5	5	5	4	5	5	5	5	5	5	5	4	5	5	4	5	5	5	5	5	5	5	5	3	5	4	5	5	5	5	3	5	4	5	2	5
21	1	1	2	3	5	5	5	5	5	4	4	4	5	5	5	5	5	5	5	5	5	5	3	5	5	5	5	5	5	5	5	5	5	5	5	3	5	5	5	5	5
28	1	2	2	1	5	5	5	5	5	5	5	5	5	5	5	5	4	5	5	5	3	2	4	2	5	5	5	5	3	5	5	4	5	5	5	5	4	4	5	5	5
20	1	1	2	4	5	5	5	5	5	5	5	5	5	5	5	5	5	5	5	5	4	4	4	5	5	5	5	5	5	5	5	5	5	5	5	5	5	5	5	2	5
19	1	1	2	2	5	5	5	5	4	4	4	5	5	5	5	5	4	5	5	4	5	5	5	2	5	5	5	5	3	5	5	5	5	5	5	5	5	3	4	4	5
27	2	2	2	1	5	5	5	5	5	3	4	5	5	5	5	5	2	5	4	5	3	3	5	2	5	5	5	5	5	5	5	5	5	5	5	5	4	4	4	5	4
27	2	2	2	1	5	5	5	5	5	3	4	5	5	5	5	5	2	5	4	5	3	3	5	2	5	5	5	5	5	5	5	5	5	5	5	5	4	4	4	5	4
19	1	1	2	3	5	5	4	5	5	3	2	4	5	5	5	5	3	5	5	5	2	2	3	3	5	5	5	5	3	5	5	5	5	5	5	3	5	5	5	3	5
25	1	1	2	4	5	5	5	5	4	5	5	5	5	5	5	5	5	5	3	2	4	4	4	3	5	4	3	3	3	5	4	5	3	3	5	3	5	3	3	3	3
25	1	1	2	4	5	5	5	5	4	5	5	5	5	5	5	5	5	5	3	2	4	4	4	3	5	4	3	3	3	5	4	5	3	3	5	3	5	3	3	3	3
35	2	2	2	2	5	5	5	5	4	5	5	5	5	5	5	5	5	5	5	5	3	3	4	3	5	5	5	5	4	5	5	5	5	5	5	4	4	3	4	3	5
19	1	1	2	1	4	1	4	5	5	1	2	3	5	5	5	5	5	5	5	5	5	5	5	5	5	5	5	5	3	5	3	4	4	5	4	4	5	5	5	3	5
21	1	1	1	1	5	5	5	5	1	2	1	2	5	5	5	5	5	5	4	2	3	4	4	3	5	5	5	4	4	5	4	5	5	5	5	3	5	5	5	3	5
22	1	1	2	3	5	5	5	5	5	3	3	3	5	5	5	5	5	5	5	5	5	5	5	3	5	5	5	5	3	4	3	5	5	5	5	4	5	3	5	5	5
21	1	1	2	2	5	5	5	5	4	5	5	5	5	5	5	5	5	5	4	5	5	5	5	3	5	5	5	5	5	5	5	5	3	4	5	4	5	5	3	1	4
21	1	1	2	2	5	5	5	5	4	5	5	5	5	5	5	5	5	5	4	5	5	5	5	3	5	5	5	5	5	5	5	5	3	4	5	4	5	5	3	1	4
21	1	1	2	2	5	5	5	5	4	5	5	5	5	5	5	5	5	5	4	5	5	5	5	3	5	5	5	5	5	5	5	5	3	4	5	4	5	5	3	1	4
22	1	2	2	1	5	5	5	5	5	3	5	5	5	5	5	5	5	5	5	5	5	4	5	4	5	5	5	5	5	5	5	5	5	5	5	5	5	3	5	5	5
20	2	1	2	2	5	5	5	5	5	5	5	5	5	5	5	5	5	5	5	5	5	5	5	3	5	5	5	5	5	5	5	5	5	5	5	3	4	3	5	2	5
21	2	1	1	1	5	5	5	5	4	2	3	3	5	5	5	5	5	5	5	5	4	4	4	3	4	4	4	4	3	5	3	5	5	5	4	3	5	5	5	4	5
20	1	1	2	4	5	5	5	5	4	5	5	5	5	5	5	5	5	5	5	5	5	5	5	5	5	5	4	4	5	5	5	4	4	4	5	3	3	3	4	3	3
20	1	1	2	4	5	5	5	5	4	5	5	5	5	5	5	5	5	5	5	5	5	5	5	5	5	5	4	4	5	5	5	4	4	4	5	3	3	3	4	3	3
20	1	1	2	4	5	5	5	5	4	5	5	5	5	5	5	5	4	4	4	4	2	2	3	4	5	5	5	5	5	5	5	5	3	4	4	3	3	3	4	4	5
18	2	1	1	1	5	4	5	5	4	3	3	3	5	5	5	5	4	4	4	4	2	2	2	3	5	5	5	5	5	5	5	5	5	5	5	3	4	3	3	2	5
21	1	1	1	3	4	5	3	5	3	4	4	4	5	5	5	5	5	5	4	3	1	4	4	3	4	5	4	3	3	3	1	5	4	5	5	4	5	3	4	4	5
21	1	1	2	1	5	5	5	5	5	5	5	5	5	5	5	5	5	5	5	5	5	1	4	3	5	4	5	5	5	5	5	1	3	5	5	3	3	3	3	4	3
20	1	1	2	4	5	5	5	5	3	4	4	5	5	5	5	5	4	5	4	4	5	3	3	2	5	5	5	5	5	5	5	5	5	5	5	5	5	4	5	4	4
20	1	1	2	1	5	5	5	5	5	5	5	5	5	5	5	5	5	5	5	5	5	5	5	5	5	5	5	5	5	5	5	5	5	5	5	5	5	5	5	4	4
23	2	2	2	3	5	5	5	5	5	5	5	5	5	5	5	5	5	5	5	5	5	5	5	5	5	5	5	5	5	5	5	5	5	5	5	5	5	5	5	5	5
27	1	2	2	1	3	5	4	5	5	5	5	5	5	5	5	5	4	5	4	4	1	2	2	1	4	3	4	4	2	4	3	4	4	4	5	4	3	2	4	4	3
22	2	1	2	2	5	5	5	5	5	5	5	5	5	5	5	5	5	5	5	5	5	5	5	5	5	5	5	5	5	5	5	5	5	5	5	5	5	5	5	5	5
22	1	1	2	1	5	5	5	5	5	5	5	5	5	5	5	5	5	5	5	5	3	2	4	3	5	5	5	5	5	5	5	5	5	5	5	5	5	5	5	3	5
19	2	1	2	3	5	5	5	5	4	4	5	5	5	5	5	5	3	5	5	4	3	4	2	5	5	5	5	5	5	5	5	5	5	5	5	5	5	3	5	3	5
31	1	2	2	3	5	5	5	5	5	5	5	5	5	5	5	5	5	5	5	5	5	5	5	3	5	5	5	5	5	5	5	5	5	5	5	3	4	4	4	3	3
26	2	2	2	2	4	5	4	5	2	4	5	5	5	5	5	5	4	5	5	2	2	2	3	2	5	5	5	5	5	5	5	4	4	4	5	5	4	4	4	4	5
20	1	1	1	3	5	5	5	5	3	4	4	5	5	5	5	5	4	5	4	4	4	5	5	3	5	5	5	5	4	5	5	5	5	5	5	5	5	5	5	4	1
19	2	1	2	2	5	5	5	5	3	4	4	4	5	5	5	5	5	5	5	5	5	5	5	5	5	5	5	5	5	5	5	5	5	5	5	5	5	5	5	3	5
19	1	1	2	3	5	5	5	5	5	4	4	5	5	5	5	5	5	5	5	5	5	5	5	5	5	5	4	5	4	4	4	4	4	4	5	3	3	4	3	2	2
19	1	1	2	3	5	5	5	5	3	5	5	5	5	5	5	5	5	5	5	5	5	5	5	4	5	5	5	5	4	5	5	5	5	5	5	5	5	5	5	3	5
20	2	1	2	2	4	5	4	5	3	3	3	5	5	5	5	5	3	5	4	3	1	1	1	2	5	4	4	3	5	5	5	5	3	4	5	3	5	3	3	3	3
29	1	2	2	1	5	5	5	5	3	2	2	3	5	5	5	5	3	4	5	4	2	1	1	1	4	5	5	5	5	5	5	5	5	5	5	4	5	5	5	5	3
26	2	2	1	3	5	5	5	5	5	5	5	5	5	5	5	5	5	5	5	5	5	5	5	2	5	5	5	5	3	5	5	5	5	5	5	4	5	3	5	2	5
21	1	1	2	5	5	5	5	5	3	5	3	2	5	5	5	5	5	5	5	5	5	2	2	5	5	5	5	5	2	5	2	5	5	5	5	5	4	5	3	2	5
21	1	1	2	5	5	5	5	5	3	5	3	2	5	5	5	5	5	5	5	5	5	2	2	5	5	5	5	5	2	5	2	5	5	5	5	5	4	5	3	2	5
19	1	1	2	1	5	5	5	5	3	5	5	5	5	5	5	5	5	5	3	5	1	1	3	2	5	5	5	5	3	4	4	5	4	5	5	3	3	1	5	4	5
25	1	2	2	1	5	5	5	5	3	5	5	4	5	5	5	5	5	5	4	5	1	2	5	3	5	5	5	5	3	5	5	5	5	5	5	2	5	1	5	5	5
25	1	2	2	1	5	5	5	5	3	5	5	4	5	5	5	5	5	5	4	5	1	2	5	3	5	5	5	5	3	5	5	5	5	5	5	2	5	1	5	5	5
25	1	2	2	1	5	5	5	5	3	5	5	4	5	5	5	5	5	5	4	5	1	2	5	3	5	5	5	5	3	5	5	5	5	5	5	2	5	1	5	5	5
18	2	1	2	2	5	5	5	5	4	5	5	5	5	5	5	5	5	5	5	3	2	1	3	3	5	5	5	5	4	5	5	5	4	4	5	3	3	3	3	3	5
19	1	1	2	1	5	5	5	5	4	4	4	5	5	5	5	5	5	5	5	5	2	2	4	1	5	5	5	5	3	5	5	5	4	5	5	3	4	5	5	2	5
21	1	1	2	2	4	5	1	5	3	3	4	5	5	5	5	5	3	4	3	2	1	1	2	1	4	5	5	5	5	4	4	5	5	5	5	1	4	5	5	1	5
26	2	2	1	3	5	5	5	5	5	5	5	5	5	5	5	5	5	5	5	5	5	5	5	1	5	5	5	5	3	5	5	5	5	5	5	3	5	5	5	4	5
19	2	1	1	1	5	5	5	5	5	5	5	5	5	5	5	5	5	5	5	5	5	1	1	2	1	2	2	2	2	5	3	5	1	1	5	4	3	1	1	1	3
